# Supplementary material for: Genome-wide association analysis identifies three new risk loci for gout arthritis in Han Chinese
Source: Nat Commun. 2015 May 13;6:7041. doi: 10.1038/ncomms8041 (PMC4479022; doi:10.1038/ncomms8041)
Supplement: Supplementary Data 1 — The loci identified in the previous GWASs for serum uric acid levels, urate levels and gout. [file ncomms8041-s2.xls]

## Sheet: Sheet1
Supplementary Data 1. The loci identified in the previous GWASs for serum uric acid levels, urate levels and gout.
PUBMEDID	Study	Disease/Trait	Region	Reported Gene(s)	Mapped_gene	Strongest SNP-Risk Allele	Risk Allele Frequency	p-Value
21983786	Identification of low-frequency variants associated with gout and serum uric acid levels.	Serum uric acid levels	4p16.1	SLC2A9	SLC2A9	rs734553-T	0.79	1e-80
		Serum uric acid levels	4q22.1	ABCG2	ABCG2	rs2231142-T	0.1	2e-20
		Serum uric acid levels	NR	ALDH16A1	-	c.1580C>G-G	0.02	5e-21
		Serum uric acid levels	NR	Intergenic	-	chr1_142697422-C	0.99	5e-16
		Gout	4q22.1	ABCG2	ABCG2	rs2231142-T	0.1	3e-12
		Gout	NR	ALDH16A1	-	c.1580C>G-G	0.02	2e-16
20139978	Genome-wide association study of hematological and biochemical traits in a Japanese population.	Urate levels	11q13.1	SLC22A12	NRXN2	rs506338-C	0.17	2e-31
		Urate levels	2q31.1	LRP2	LRP2	rs2544390-C	0.49	4e-08
		Urate levels	4p16.1	SLC2A9	SLC2A9	rs11722228-T	0.45	7e-24
		Urate levels	4q22.1	ABCG2	ABCG2	rs4148155-G	0.3	1e-13
23703922	A genome wide association study of plasma uric acid levels in obese cases and never-overweight controls.	Uric acid levels	4p16.1	SLC2A9	RAF1P1 - ZNF518B	rs4698014-?	NR	8e-13
		Uric acid levels	4p16.1	SLC2A9	SLC2A9	rs6449213-?	NR	3e-12
23263486	Genome-wide association analyses identify 18 new loci associated with serum urate concentrations.	Urate levels	10q11.23	A1CF, ASAH2	A1CF	rs10821905-A	0.18	7e-17
		Urate levels	10q21.2	SLC16A9	SLC16A9	rs1171614-T	0.22	2e-28
		Urate levels	11q13.1	SLC22A11	SLC22A11	rs2078267-T	0.51	9e-38
		Urate levels	11q13.1	OVOL1, LTBP3	OVOL1	rs642803-T	0.46	3e-13
		Urate levels	11q13.1	NRXN2, SLC22A12	NRXN2	rs478607-A	0.84	4e-11
		Urate levels	12q13.13	ACVR1B, ACVRL1	FIGNL2 - ANKRD33	rs7976059-T	0.35	2e-09
		Urate levels	12q13.3	INHBC, INHBE	INHBC	rs3741414-T	0.24	2e-25
		Urate levels	12q24.12	ATXN2, PTPN11	ATXN2	rs653178-T	0.51	7e-12
		Urate levels	12q24.31	B3GNT4	MLXIP - IL31	rs7953704-A	0.47	3e-08
		Urate levels	15q24.2	UBE2Q2, NRG4	UBE2Q2	rs1394125-A	0.34	3e-13
		Urate levels	15q26.3	IGF1R	IGF1R	rs6598541-A	0.36	5e-15
		Urate levels	16q22.1	NFAT5	CYB5B - MIR1538	rs7193778-T	0.86	8e-10
		Urate levels	16q23.2	MAF	MAF - DYNLRB2	rs7188445-A	0.33	2e-09
		Urate levels	17q22	HLF	HLF	rs7224610-A	0.58	5e-17
		Urate levels	17q23.2	BCAS3, C17orf82	BCAS3	rs2079742-T	0.85	1e-08
		Urate levels	1q21.1	PDZK1	CD160 - PDZK1	rs1471633-A	0.46	1e-29
		Urate levels	1q22	TRIM46, PKLR	TRIM46	rs11264341-T	0.43	6e-19
		Urate levels	2p23.3	GCKR	GCKR	rs1260326-T	0.41	1e-44
		Urate levels	2q14.2	INHBB	INHBB - GLI2	rs17050272-A	0.43	2e-10
		Urate levels	2q23.1	ORC4L, ACVR2A	ORC4	rs2307394-T	0.68	2e-08
		Urate levels	3p21.1	SFMBT1, MUSTN1	SERBP1P3 - RFT1	rs6770152-T	0.58	3e-16
		Gout	4p16.1	SLC2A9	SLC2A9	rs4475146-A	0.22	4e-26
		Urate levels	4q22.1	ABCG2	ABCG2	rs2231142-T	0.11	1e-134
		Gout	4q22.1	ABCG2	ABCG2	rs1481012-A	0.89	2e-32
		Urate levels	5q13.2	TMEM171	TMEM171 - TMEM174	rs17632159-C	0.31	4e-11
		Urate levels	6p21.1	VEGFA	VEGFA - C6orf223	rs729761-T	0.3	8e-16
		Urate levels	6p22.2	SLC17A1, SLC17A3	SLC17A1	rs1165151-T	0.47	7e-70
		Urate levels	6p24.3	RREB1	BTF3P7 - RREB1	rs675209-T	0.27	1e-23
		Urate levels	7q11.23	BAZ1B, MLXIPL	BAZ1B	rs1178977-A	0.81	1e-12
		Urate levels	7q36.1	PRKAG2	PRKAG2	rs10480300-T	0.28	4e-09
		Urate levels	8p21.2	STC1	STC1 - ADAM28	rs17786744-A	0.58	1e-08
		Urate levels	8q21.11	HNF4G	HNF4G	rs2941484-T	0.44	4e-17
22229870	Genome-wide association of serum uric acid concentration: replication of sequence variants in an island population of the Adriatic coast of Croatia.	Uric acid levels	4p16.1	SLC2A9, WDR1	SLC2A9	rs13129697-G	0.36	2e-19
21768215	Genome-wide association study for serum urate concentrations and gout among African Americans identifies genomic risk loci and a novel URAT1 loss-of-function allele.	Urate levels	11q13.1	MAP4K2	MAP4K2	rs493573-A	0.03	2e-17
		Urate levels	11q13.1	SLC22A12	SLC22A12	rs12800450-T	0.01	3e-16
		Urate levels	11q13.1	MEN1,SF1,MAP4K2,PYGM,RASGRP2,CDC42BPG,NRXN2	SF1	rs606458-T	0.35	6e-11
		Urate levels	6q23.2	Intergenic	LOC154092	rs9321453-T	0.42	1e-09
21294900	A genome-wide association study of serum uric acid in African Americans.	Uric acid levels	4p16.1	SLC2A9	SLC2A9	rs3775948-G	0.34	1e-09
20884846	Multiple genetic loci influence serum urate levels and their relationship with gout and cardiovascular disease risk factors.	Urate levels	11q13.1	SLC22A11	SLC22A11	rs2078267-C	0.46	2e-26
		Urate levels	12q13.3	R3HDM2,INHBC	R3HDM2 - INHBC	rs1106766-T	0.23	2e-11
		Urate levels	1q21.1	PDZK1	CD160 - PDZK1	rs1967017-T	0.47	4e-08
		Urate levels	4q22.1	ABCG2	-	rs2199936-A	0.11	1e-75
		Urate levels	4q22.1	ABCG2	-	rs2199936-A	0.11	3e-23
		Urate levels	2p23.3	GCKR	GCKR	rs780093-T	0.4	4e-17
		Urate levels	4p16.1	SLC2A9	SLC2A9	rs13129697-G	0.27	2e-242
		Urate levels	4p16.1	SLC2A9	SLC2A9	rs13129697-T	0.73	4e-13
		Urate levels	6p22.2	SLC17A1	SLC17A1	rs1165196-G	0.46	5e-25
		Urate levels	6p24.3	RREB1	BTF3P7 - RREB1	rs675209-T	0.26	1e-09
19503597	Meta-analysis of 28,141 individuals identifies common variants within five new loci that influence uric acid concentrations.	Uric acid levels	10q21.2	SLC16A9	SLC16A9	rs12356193-A	0.83	1e-08
		Uric acid levels	11q13.1	SLC22A11	SLC22A11	rs17300741-A	0.51	7e-14
		Uric acid levels	11q13.1	SLC22A12	SLC22A12	rs505802-T	0.7	2e-09
		Uric acid levels	1q21.1	PDZK1	PDZK1	rs12129861-A	0.46	3e-09
		Uric acid levels	2p23.3	GCKR	GCKR	rs780094-T	0.42	1e-09
		Uric acid levels	4p16.1	SLC2A9	SLC2A9	rs734553-T	0.77	1e-192
		Uric acid levels	4p16.1	SLC2A9	SLC2A9	rs734553-T	0.77	1e-41
		Uric acid levels	4q22.1	ABCG2	ABCG2	rs2231142-T	0.11	2e-18
		Uric acid levels	4q22.1	ABCG2	ABCG2	rs2231142-T	0.11	1e-10
		Uric acid levels	6p22.2	SLC17A1	SLC17A1	rs1183201-A	0.48	3e-14
		Uric acid levels	6p22.2	LRRC16A, SCGN	LRRC16A	rs742132-A	0.7	9e-09
18327256	SLC2A9 influences uric acid concentrations with pronounced sex-specific effects.	Urate levels	4p16.1	SLC2A9	SLC2A9	rs7442295-C	0.4	3e-70
17997608	The GLUT9 gene is associated with serum uric acid levels in Sardinia and Chianti cohorts.	Urate levels	4p16.1	GLUT9	SLC2A9	rs6855911-A	0.74	2e-16
18179892	Genome-wide association study identifies genes for biomarkers of cardiovascular disease: serum urate and dyslipidemia.	Urate levels	4p16.1	SLC2A9,WDR1	SLC2A9	rs7442295-A	0.79	2e-15
18759275	Association of a common nonsynonymous variant in GLUT9 with serum uric acid levels in old order amish.	Uric acid levels	4p16.1	GLUT9	SLC2A9	rs16890979-?	NR	1e-11
18327257	SLC2A9 is a newly identified urate transporter influencing serum urate concentration, urate excretion and gout.	Urate levels	4p16.1	SLC2A9	SLC2A9	rs737267-C	0.31	3e-09
18834626	Association of three genetic loci with uric acid concentration and risk of gout: a genome-wide association study.	Urate levels	4p16.1	SLC2A9	SLC2A9	rs16890979-T	0.23	7e-168
		Urate levels	4q22.1	ABCG2	ABCG2	rs2231142-?	0.11	3e-60
		Urate levels	6p22.2	SLC17A3	SLC17A3	rs1165205-?	0.47	4e-29
