# Supplementary material for: Genome-wide association analysis identifies three new risk loci for gout arthritis in Han Chinese
Source: Nat Commun. 2015 May 13;6:7041. doi: 10.1038/ncomms8041 (PMC4479022; doi:10.1038/ncomms8041)
Supplement: Supplementary Data 2 — Results of the discovery phase (GWAS) for the 59 replication SNPs. [file ncomms8041-s3.xls]

## Sheet: Sheet1
Supplementary Data 2. Results of the discovery phase (GWAS) for the 59 replication SNPs.
Chr.	SNP	Position	A1	Freq.	ORa	L95a	U95a	Pa
1	rs66544814	8991675	T	0.179	0.57	0.43	0.74	3.36e-05
1	rs1111382	29834439	C	0.273	1.64	1.34	2.02	2.28e-06
1	rs116862989	206420078	G	0.163	1.65	1.3	2.1	3.91e-05
2	rs4848700	121744587	G	0.501	0.63	0.52	0.75	7.93e-07
2	rs77762624	143804723	T	0.065	2.11	1.49	2.99	2.65e-05
3	rs76159432	3947376	C	0.051	2.28	1.58	3.29	1.2e-05
3	rs34533857	95214752	A	0.068	0.43	0.28	0.64	4.6e-05
3	rs76289943	194709817	A	0.089	1.84	1.38	2.47	4.2e-05
3	rs6780623	194941362	G	0.488	0.67	0.56	0.81	4.13e-05
4	rs2298999	111131356	T	0.243	0.61	0.49	0.77	3.62e-05
4	rs77412028	149087011	C	0.05	2.29	1.56	3.37	2.58e-05
4	rs72617451	149136034	A	0.152	1.73	1.35	2.2	1.23e-05
5	rs78857878	157293148	G	0.126	1.95	1.48	2.56	1.78e-06
6	rs2143738	168039	C	0.261	1.55	1.26	1.9	3.65e-05
6	rs3130427	31326963	A	0.405	1.7	1.38	2.11	7.35e-07
6	rs270033	128218646	A	0.143	1.85	1.44	2.39	2.24e-06
6	rs9364813	166048628	A	0.257	0.62	0.5	0.78	2.51e-05
7	rs6964070	4469679	G	0.458	1.51	1.24	1.82	3.19e-05
7	rs2108514	14282618	C	0.292	0.64	0.52	0.79	3.36e-05
7	rs7793052	14283746	G	0.29	0.64	0.52	0.79	3.93e-05
7	rs4721507	16510836	G	0.184	0.52	0.4	0.67	1.01e-06
7	rs10499480	17082557	G	0.292	0.63	0.51	0.79	3.15e-05
7	rs7795600	21050854	T	0.227	1.66	1.33	2.07	7.44e-06
7	rs7790246	32942941	C	0.484	0.67	0.55	0.81	3.89e-05
7	rs6944060	35499634	T	0.061	0.42	0.28	0.63	2.21e-05
7	rs62465767	51635485	A	0.164	1.65	1.3	2.11	4.9e-05
7	rs17207406	52035598	C	0.079	2.09	1.54	2.83	2.33e-06
7	rs66946757	83830907	A	0.074	0.42	0.28	0.64	4.29e-05
7	rs11764153	92861504	T	0.491	0.68	0.56	0.82	4.49e-05
8	rs13269826	5581003	G	0.081	2.14	1.57	2.94	2.06e-06
8	rs6992081	21304636	G	0.05	2.36	1.66	3.37	1.9e-06
8	rs11996526	122307459	A	0.1	1.85	1.38	2.5	4.96e-05
8	rs1021900	122308351	G	0.099	1.87	1.39	2.52	3.95e-05
8	rs66904626	133607292	T	0.22	1.65	1.32	2.08	1.62e-05
9	rs12236871	3579117	G	0.413	0.67	0.55	0.81	4.45e-05
9	rs831276	33272392	C	0.258	1.57	1.29	1.92	9.15e-06
9	rs1167774	100422659	G	0.224	0.61	0.48	0.77	3.67e-05
9	rs2416898	125052368	T	0.353	0.64	0.52	0.79	2.21e-05
10	rs4948925	44712461	A	0.341	0.65	0.53	0.79	2.02e-05
10	rs7894462	129082977	C	0.183	1.7	1.35	2.14	6.36e-06
11	rs179785	2738095	G	0.482	0.66	0.54	0.8	2.86e-05
12	rs11051392	31382101	T	0.114	1.82	1.38	2.41	2.29e-05
12	rs11180111	73265932	T	0.196	1.69	1.35	2.12	3.9e-06
12	rs7298111	129196610	T	0.408	1.5	1.24	1.81	3.66e-05
13	rs7986008	24163008	T	0.456	1.54	1.27	1.87	1.24e-05
13	rs6562946	75664604	C	0.425	1.49	1.24	1.8	2.58e-05
13	rs17252983	78581140	T	0.018	3.3	1.91	5.7	1.86e-05
13	rs9582615	102152914	T	0.361	0.66	0.54	0.81	4.71e-05
14	rs117159693	50769511	T	0.023	2.87	1.81	4.56	7.07e-06
14	rs3784099	67819680	A	0.159	0.55	0.42	0.73	2.14e-05
14	rs1951818	85349338	A	0.045	2.27	1.54	3.35	3.95e-05
15	rs2344845	84162823	G	0.254	1.6	1.29	1.99	2.04e-05
15	rs2701400	85338617	A	0.365	0.6	0.49	0.74	1.48e-06
17	rs11653176	56802151	T	0.475	0.68	0.56	0.82	4.01e-05
17	rs9905274	56805223	T	0.479	0.66	0.55	0.8	2.25e-05
17	rs8073195	69455284	G	0.38	0.63	0.52	0.78	1.86e-05
20	rs6135756	16372087	G	0.275	1.61	1.3	1.98	1.05e-05
20	rs1534966	36270710	G	0.417	1.52	1.25	1.84	2.04e-05
21	rs6518305	46876597	C	0.445	1.52	1.25	1.85	3.27e-05
Position, based on hg18; A1, minor allele; Freq., frequency of A1 in controls; OR, odds ratio; The minor allele was the coded allele;
L95, Lower bound of 95% confidence interval for OR; U95, Upper bound of 95% confidence interval for OR; P, P value.
Three pairs of SNPs with r2 > 0.5 are indicated by colors.
aThe OR, L95, U95 and P values are PCA-adjusted (using logistic regression).
