# Supplementary material for: Genome-wide association analysis identifies three new risk loci for gout arthritis in Han Chinese
Source: Nat Commun. 2015 May 13;6:7041. doi: 10.1038/ncomms8041 (PMC4479022; doi:10.1038/ncomms8041)
Supplement: Supplementary Data 3 — Results of the follow-up phase I (REP 1) for the 59 replication SNPs. [file ncomms8041-s4.xls]

## Sheet: Sheet1
Supplementary Data 3. Results of the follow-up phase I (REP 1) for the 59 replication SNPs.
Chr.	SNP	Position	A1	A2	F_A	F_U	P	OR	L95	U95
1	rs66544814	8991675	T	C	0.153	0.152	0.962	1	0.96	1.24
1	rs1111382	29834439	C	A	0.284	0.275	0.508	1.05	0.67	1.09
1	rs116862989	206420078	G	T	0.173	0.155	0.144	1.14	0.7	0.9
2	rs4848700	121744587	G	C	0.478	0.484	0.723	0.98	0.91	1.2
2	rs77762624	143804723	T	C	0.059	0.067	0.31	0.88	0.89	1.22
3	rs76159432	3947376	C	T	0.064	0.053	0.131	1.22	0.7	0.9
3	rs34533857	95214752	A	G	0.06	0.067	0.387	0.89	0.87	1.11
3	rs76289943	194709817	A	G	0.094	0.082	0.19	1.15	0.65	0.91
3	rs6780623	194941362	G	A	0.455	0.439	0.315	1.07	0.86	1.23
4	rs2298999	111131356	T	C	0.248	0.237	0.436	1.06	0.68	1.16
4	rs77412028	149087011	C	T	0.054	0.06	0.463	0.91	0.83	1.09
4	rs72617451	149136034	A	G	0.152	0.168	0.143	0.88	0.91	1.19
5	rs78857878	157293148	G	T	0.145	0.162	0.148	0.88	0.91	1.18
6	rs2143738	168039	C	T	0.267	0.272	0.685	0.97	0.88	1.2
6	rs3130427	31326963	A	G	0.424	0.436	0.459	0.95	0.83	1.29
6	rs270033	128218646	A	G	0.141	0.137	0.726	1.03	0.84	1.12
6	rs9364813	166048628	A	G	0.253	0.259	0.687	0.97	0.86	1.1
7	rs6964070	4469679	G	A	0.469	0.47	0.966	1	0.87	1.17
7	rs2108514	14282618	C	T	0.275	0.28	0.726	0.98	0.89	1.16
7	rs7793052	14283746	G	A	0.268	0.279	0.437	0.95	0.85	1.12
7	rs4721507	16510836	G	C	0.16	0.179	0.112	0.88	0.74	0.96
7	rs10499480	17082557	G	A	0.302	0.279	0.105	1.12	0.86	1.13
7	rs7795600	21050854	T	G	0.23	0.228	0.873	1.01	0.79	1.21
7	rs7790246	32942941	C	T	0.461	0.468	0.655	0.97	0.76	1.34
7	rs6944060	35499634	T	C	0.063	0.074	0.195	0.85	0.87	1.12
7	rs62465767	51635485	A	G	0.168	0.153	0.183	1.12	0.76	0.98
7	rs17207406	52035598	C	G	0.093	0.094	0.839	0.98	0.88	1.14
7	rs66946757	83830907	A	G	0.081	0.056	0.00137	1.48	0.87	1.13
7	rs11764153	92861504	T	C	0.464	0.485	0.183	0.92	0.74	1.03
8	rs13269826	5581003	G	A	0.087	0.095	0.425	0.92	0.88	1.13
8	rs6992081	21304636	G	A	0.055	0.048	0.324	1.15	0.94	1.58
8	rs11996526	122307459	A	G	0.097	0.101	0.738	0.96	0.87	1.12
8	rs1021900	122308351	G	A	0.096	0.093	0.767	1.03	0.86	1.15
8	rs66904626	133607292	T	C	0.224	0.219	0.705	1.03	0.84	1.2
9	rs12236871	3579117	G	A	0.373	0.413	0.00808	0.84	0.87	1.51
9	rs831276	33272392	C	A	0.313	0.311	0.858	1.01	0.78	1.19
9	rs1167774	100422659	G	T	0.231	0.215	0.228	1.09	0.74	1.14
9	rs2416898	125052368	T	C	0.338	0.34	0.853	0.99	0.85	1.12
10	rs4948925	44712461	A	G	0.322	0.325	0.838	0.99	0.92	1.19
10	rs7894462	129082977	C	A	0.166	0.193	0.0305	0.83	0.77	1.14
11	rs179785	2738095	G	A	0.456	0.513	0.000395	0.79	0.98	1.25
12	rs11051392	31382101	T	C	0.122	0.129	0.514	0.94	0.84	1.08
12	rs11180111	73265932	T	C	0.215	0.208	0.606	1.04	0.91	1.17
12	rs7298111	129196610	T	C	0.401	0.393	0.574	1.04	0.69	1.18
13	rs7986008	24163008	T	C	0.45	0.453	0.866	0.99	0.68	1.13
13	rs6562946	75664604	C	T	0.458	0.433	0.1	1.11	0.96	1.35
13	rs17252983	78581140	T	C	0.064	0.074	0.196	0.85	0.92	1.22
13	rs9582615	102152914	T	C	0.346	0.339	0.646	1.03	0.73	1.05
14	rs117159693	50769511	T	C	0.057	0.074	0.0425	0.76	0.94	1.2
14	rs3784099	67819680	A	G	0.162	0.2	0.0025	0.77	0.93	1.43
14	rs1951818	85349338	A	C	0.048	0.047	0.963	1.01	0.75	1.04
15	rs2344845	84162823	G	A	0.254	0.255	0.945	1	0.95	1.27
15	rs2701400	85338617	A	G	0.366	0.355	0.449	1.05	0.7	0.98
17	rs11653176	56802151	T	C	0.414	0.47	0.000297	0.8	0.95	1.32
17	rs9905274	56805223	T	C	0.442	0.478	0.0181	0.86	0.81	1.04
17	rs8073195	69455284	G	A	0.359	0.361	0.899	0.99	0.98	1.28
20	rs6135756	16372087	G	T	0.286	0.278	0.572	1.04	1.16	1.88
20	rs1534966	36270710	G	A	0.426	0.426	0.996	1	0.67	1.09
21	rs6518305	46876597	C	A	0.438	0.417	0.205	1.09	0.59	0.99
Position, based on hg18; A1, minor allele; A2, major allele; F_A, frequency of the minor allele in cases; F_U, frequency of the minor allele in controls; The minor allele was the coded allele;
OR, odds ratio; L95, Lower bound of 95% confidence interval for OR; U95, Upper bound of 95% confidence interval for OR; P, P value.
The OR and P values are based on the logistic regression
