# Supplementary material for: Genome-wide association analysis identifies three new risk loci for gout arthritis in Han Chinese
Source: Nat Commun. 2015 May 13;6:7041. doi: 10.1038/ncomms8041 (PMC4479022; doi:10.1038/ncomms8041)
Supplement: Supplementary Data 4 — Results of the GWAS-REP1 meta-analysis for the 59 replication SNPs. [file ncomms8041-s5.xls]

## Sheet: Sheet1
Supplementary Data 4. Results of the GWAS-REP1 meta-analysis for the 59 replication SNPs.
Chr.	SNP	Position	A1	A2	P	OR	Q	I2
1	rs66544814	8991675	T	C	0.0261	0.85	0.001	91.84
1	rs1111382	29834439	C	A	0.0016	1.2	0	92.19
1	rs116862989	206420078	G	T	0.000345	1.29	0.013	83.98
2	rs4848700	121744587	G	C	0.00261	0.85	0	93.52
2	rs77762624	143804723	T	C	0.0979	1.19	0	93.73
3	rs76159432	3947376	C	T	0.000174	1.5	0.007	86.38
3	rs34533857	95214752	A	G	0.00337	0.72	0.003	88.59
3	rs76289943	194709817	A	G	0.000508	1.36	0.011	84.38
3	rs6780623	194941362	G	A	0.166	0.93	0	93.71
4	rs2298999	111131356	T	C	0.131	0.91	0	93.5
4	rs77412028	149087011	C	T	0.0748	1.22	0	93.37
4	rs72617451	149136034	A	G	0.206	1.09	0	94.92
5	rs78857878	157293148	G	T	0.158	1.11	0	95.63
6	rs2143738	168039	C	T	0.0498	1.12	0	92.51
6	rs3130427	31326963	A	G	0.062	1.11	0	95.36
6	rs270033	128218646	A	G	0.00281	1.25	0	92.65
6	rs9364813	166048628	A	G	0.00891	0.85	0.001	90.97
7	rs6964070	4469679	G	A	0.0233	1.13	0.001	91.79
7	rs2108514	14282618	C	T	0.0104	0.86	0.001	90.71
7	rs7793052	14283746	G	A	0.00375	0.84	0.003	89.03
7	rs4721507	16510836	G	C	8.27e-05	0.76	0.001	90.87
7	rs10499480	17082557	G	A	0.404	0.95	0	94.8
7	rs7795600	21050854	T	G	0.00927	1.18	0	92.5
7	rs7790246	32942941	C	T	0.00912	0.87	0.001	90.31
7	rs6944060	35499634	T	C	0.000911	0.7	0.003	88.46
7	rs62465767	51635485	A	G	0.000682	1.27	0.01	85.13
7	rs17207406	52035598	C	G	0.0121	1.25	0	93.77
7	rs66946757	83830907	A	G	0.5	1.07	0	96.22
7	rs11764153	92861504	T	C	0.000803	0.84	0.007	86.08
8	rs13269826	5581003	G	A	0.0444	1.2	0	94.77
8	rs6992081	21304636	G	A	0.000216	1.51	0.002	89.98
8	rs11996526	122307459	A	G	0.0364	1.2	0.001	91.8
8	rs1021900	122308351	G	A	0.00705	1.28	0.002	89.71
8	rs66904626	133607292	T	C	0.00652	1.19	0.001	91.17
9	rs12236871	3579117	G	A	8.91e-06	0.79	0.047	74.63
9	rs831276	33272392	C	A	0.0095	1.16	0	92.28
9	rs1167774	100422659	G	T	0.25	0.93	0	94.17
9	rs2416898	125052368	T	C	0.0154	0.87	0.001	91.77
10	rs4948925	44712461	A	G	0.0105	0.86	0.001	91.42
10	rs7894462	129082977	C	A	0.369	1.06	0	95.88
11	rs179785	2738095	G	A	1.51e-07	0.75	0.116	59.52
12	rs11051392	31382101	T	C	0.0593	1.17	0	93.24
12	rs11180111	73265932	T	C	0.00215	1.22	0.001	91.79
12	rs7298111	129196610	T	C	0.00617	1.16	0.002	89.85
13	rs7986008	24163008	T	C	0.0233	1.13	0	92.84
13	rs6562946	75664604	C	T	0.000227	1.21	0.009	85.28
13	rs17252983	78581140	T	C	0.568	1.07	0	94.91
13	rs9582615	102152914	T	C	0.0698	0.9	0	92.58
14	rs117159693	50769511	T	C	0.635	1.06	0	95.84
14	rs3784099	67819680	A	G	1.55e-06	0.7	0.043	75.52
14	rs1951818	85349338	A	C	0.0133	1.34	0.001	90.7
15	rs2344845	84162823	G	A	0.0233	1.15	0	92.32
15	rs2701400	85338617	A	G	0.0591	0.9	0	95.05
17	rs11653176	56802151	T	C	1.28e-07	0.76	0.153	51.01
17	rs9905274	56805223	T	C	1.78e-05	0.8	0.023	80.55
17	rs8073195	69455284	G	A	0.0189	0.88	0	92.21
20	rs6135756	16372087	G	T	0.0042	1.18	0.001	91.33
20	rs1534966	36270710	G	A	0.0161	1.14	0	91.93
21	rs6518305	46876597	C	A	0.000871	1.2	0.005	87.11
Position, based on hg18; A1, minor allele; A2, major allele; P, P value; OR, odds ratio; The minor allele was the coded allele;
Q, p-value for Cochrane's Q statistic; I2, I2 heterogeneity index (0-100).
The OR and P values are based on the meta-analysis under fixed-effects model
