# Supplementary material for: Genome-wide association analysis identifies three new risk loci for gout arthritis in Han Chinese
Source: Nat Commun. 2015 May 13;6:7041. doi: 10.1038/ncomms8041 (PMC4479022; doi:10.1038/ncomms8041)
Supplement: Supplementary Data 5 — Results for the association analyses of gout and serum urate levels (the gout samples) in our stage 1 dataset for the previously reported SNPs. [file ncomms8041-s6.xls]

## Sheet: Sheet1
Supplementary Data 5. Results for the association analyses of gout and serum urate levels (the gout samples) in our stage 1 dataset for the previously reported SNPs.
Region	Reported Gene(s)	Reported SNP	A1	Freq.	ORa	Pa	Betab	Pb	Consistent with previous reports?
1q21.1	Intergenic	chr1_142697422	With low frequency (<1%) in our sample
1q21.1	PDZK1	rs1967017	C	0.142	0.95	0.752	-0.11	0.0986	/
1q21.1	PDZK1	rs1471633	C	0.142	0.95	0.752	-0.11	0.0987	/
1q21.1	PDZK1	rs12129861	A	0.146	0.92	0.566	-0.07	0.257	/
1q22	TRIM46, PKLR	rs11264341	C	0.193	1.04	0.797	0.034	0.582	/
2p23.3	GCKR	rs1260326	C	0.457	0.7	0.000223	-0.056	0.183	Yes
2p23.3	GCKR	rs780094	C	0.458	0.72	0.00102	-0.059	0.168	Yes
2p23.3	GCKR	rs780093	C	0.458	0.73	0.00169	-0.058	0.171	Yes
2q14.2	INHBB	rs17050272	A	0.484	1.04	0.691	-0.049	0.223	/
2q23.1	ORC4L, ACVR2A	rs2307394	T	0.458	0.92	0.363	0.027	0.487	/
2q31.1	LRP2	rs2544390	T	0.427	1.2	0.0562	0.049	0.211	/
3p21.1	SFMBT1, MUSTN1	rs6770152	T	0.45	0.88	0.199	-0.052	0.21	/
4p16.1	SLC2A9	rs11722228	T	0.274	1.53	7.63e-06	0.023	0.597	Yes
4p16.1	SLC2A9	rs16890979	T	0.017	0.54	0.164	-0.074	0.7	/
4p16.1	SLC2A9	rs734553	G	0.018	0.53	0.147	-0.078	0.667	/
4p16.1	SLC2A9, WDR1	rs13129697	G	0.465	0.86	0.136	-0.035	0.414	/
4p16.1	SLC2A9	rs737267	T	0.019	0.51	0.123	-0.094	0.612	/
4p16.1	SLC2A9	rs6855911	G	0.019	0.51	0.123	-0.094	0.612	/
4p16.1	SLC2A9	rs4475146	A	0.018	0.54	0.154	-0.074	0.715	/
4p16.1	SLC2A9,WDR1	rs7442295	G	0.018	0.54	0.154	-0.075	0.711	/
4p16.1	SLC2A9	rs6449213	C	0.023	0.6	0.15	-0.3	0.059	/
4p16.1	SLC2A9	rs3775948	G	0.402	0.74	0.00309	-0.06	0.182	Yes
4p16.1	SLC2A9	rs4698014	T	0.123	0.68	0.0122	-0.013	0.84	/
4q22.1	ABCG2	rs2199936	With low frequency (<1%) in our sample
4q22.1	ABCG2	rs1481012	G	0.306	1.89	8.96e-11	0.173	1.24e-05	Yes
4q22.1	ABCG2	rs2231142	T	0.309	1.82	4.66e-10	0.172	1.3e-05	Yes
4q22.1	ABCG2	rs4148155	G	0.309	1.84	4.32e-10	0.172	1.25e-05	Yes
5q13.2	TMEM171	rs17632159	C	0.345	0.79	0.0227	-0.089	0.0442	Yes
6p24.3	RREB1	rs675209	C	0.088	1.07	0.689	-0.115	0.115	/
6p22.2	LRRC16A, SCGN	rs742132	G	0.232	1.07	0.581	-0.041	0.426	/
6p22.2	SLC17A1	rs1165196	G	0.203	0.57	1.94e-05	0	0.995	Yes
6p22.2	SLC17A1, SLC17A3	rs1165151	T	0.204	0.59	5.63e-05	-0.01	0.853	Yes
6p22.2	SLC17A1	rs1183201	A	0.204	0.59	5.63e-05	-0.008	0.877	Yes
6p22.2	SLC17A3	rs1165205	T	0.208	0.59	4.14e-05	-0.016	0.758	Yes
6p21.1	VEGFA	rs729761	T	0.101	1.15	0.387	0.184	0.00864	No
6q23.2	Intergenic	rs9321453	With low frequency (<1%) in our sample
7q11.23	BAZ1B, MLXIPL	rs1178977	G	0.125	0.81	0.141	-0.097	0.158	/
7q36.1	PRKAG2	rs10480300	With low frequency (<1%) in our sample
8p21.2	STC1	rs17786744	G	0.336	1.15	0.156	0.024	0.572	/
8q21.11	HNF4G	rs2941484	T	0.315	1.08	0.435	0.046	0.282	/
10q11.23	A1CF, ASAH2	rs10821905	A	0.062	1.23	0.266	0.031	0.701	/
10q21.2	SLC16A9	rs12356193	With low frequency (<1%) in our sample
10q21.2	SLC16A9	rs1171614	With low frequency (<1%) in our sample
11q13.1	SLC22A11	rs17300741	G	0.054	1.02	0.929	-0.067	0.475	/
11q13.1	SLC22A11	rs2078267	T	0.021	0.91	0.776	-0.162	0.354	/
11q13.1	SLC22A12	rs505802	T	0.25	0.77	0.0304	-0.027	0.592	Yes
11q13.1	SLC22A12	rs12800450	With low frequency (<1%) in our sample
11q13.1	SLC22A12	rs506338	C	0.257	0.84	0.127	-0.037	0.433	/
11q13.1	NRXN2, SLC22A12	rs478607	G	0.19	1.04	0.787	-0.079	0.16	/
11q13.1	MEN1,SF1,MAP4K2,PYGM,RASGRP2,CDC42BPG,NRXN2	rs606458	C	0.382	1.01	0.907	-0.034	0.429	/
11q13.1	MAP4K2	rs493573	With low frequency (<1%) in our sample
11q13.1	OVOL1, LTBP3	rs642803	T	0.447	0.98	0.837	0.014	0.757	/
12q13.13	ACVR1B, ACVRL1	rs7976059	G	0.356	0.93	0.514	-0.006	0.899	/
12q13.3	R3HDM2,INHBC	rs1106766	T	0.128	0.7	0.0183	-0.065	0.307	Yes
12q13.3	INHBC, INHBE	rs3741414	T	0.108	0.69	0.0239	-0.149	0.029	Yes
12q24.12	ATXN2, PTPN11	rs653178	With low frequency (<1%) in our sample
12q24.31	B3GNT4	rs7953704	A	0.5	0.9	0.271	-0.055	0.201	/
15q24.2	UBE2Q2, NRG4	rs1394125	A	0.111	1.14	0.39	0.02	0.753	/
15q26.3	IGF1R	rs6598541	G	0.505	0.86	0.12	0.006	0.882	/
16q22.1	NFAT5	rs7193778	C	0.07	1.04	0.815	-0.071	0.338	/
16q23.2	MAF	rs7188445	A	0.222	0.97	0.786	-0.077	0.122	/
17q22	HLF	rs7224610	C	0.126	0.99	0.915	0.04	0.506	/
17q23.2	BCAS3, C17orf82	rs2079742	C	0.464	0.61	8.5e-06	-0.09	0.0561	Yes
ALDH16A1	ALDH16A1	c.1580C>G	With low frequency (<1%) in our sample
A1, minor allele; Freq., frequency of A1 in controls; OR, odds ratio; P, P value; Beta, regression coefficient. The minor allele was the coded allele;
aThe OR and P values are PCA-adjusted (using logistic regression).
bThe Beta and P values are for serum urate levels, the unit for serum urate levels is umol l-1. The association analyses were conducted using a frequentist additive test after normalization to a standard normal distribution.
